# Supplementary material for: Effects of Different Citrus Varieties and Harvesting Time on the Quality of Citrus Dark Tea
Source: Foods. 2025 Sep 12;14(18):3181. doi: 10.3390/foods14183181 (PMC12469959; doi:10.3390/foods14183181)
Supplement: Supplementary file 1 [file foods-14-03181-s001.zip]

Archive with 1 entries (1 files):
- foods-3847047-supplementary.pdf
